# Supplementary material for: A Review of the Regulatory Mechanisms of N-Myc on Cell Cycle
Source: Molecules. 2023 Jan 23;28(3):1141. doi: 10.3390/molecules28031141 (PMC9920120; doi:10.3390/molecules28031141)
Supplement: Supplementary file 1 [file molecules-28-01141-s001.zip]

Archive with 1 entries (1 files):
- molecules-2010679-supplementary.pdf
